# Supplementary material for: How Phenolic Compounds Profile and Antioxidant Activity Depend on Botanical Origin of Honey—A Case of Polish Varietal Honeys
Source: Molecules. 2025 Jan 17;30(2):360. doi: 10.3390/molecules30020360 (PMC11767671; doi:10.3390/molecules30020360)
Supplement: Supplementary file 1 [file molecules-30-00360-s001.zip]

Archive with 1 entries (1 files):
- molecules-3401465-supplementary.pdf
